# Supplementary material for: Impact of Sidestream Pre-Treatment on Ammonia Recovery by Membrane Contactors: Experimental and Economic Evaluation
Source: Membranes (Basel). 2022 Dec 10;12(12):1251. doi: 10.3390/membranes12121251 (PMC9787290; doi:10.3390/membranes12121251)
Supplement: Supplementary file 1 [file membranes-12-01251-s001.zip]

Archive with 1 entries (1 files):
- Supplementary Information Impact of sidestream pre-treatment on ammonia recovery by membrane contactors Experimental and economic evaluation TEMPLATE MDPI.pdf
